# Supplementary material for: Territorywide Study of Early Coronavirus Disease Outbreak, Hong Kong, China
Source: Emerg Infect Dis. 2021 Jan;27(1):196–204. doi: 10.3201/eid2701.201543 (PMC7774584; doi:10.3201/eid2701.201543)
Supplement: Appendix 1 — Additional information on territory-wide study of early coronavirus disease outbreak, Hong Kong, China. [file 20-1543-Techapp-s1.xlsx]

## Sheet: Appendix 1 Table 1
Article DOI: https://doi.org/10.3201/eid2701.201543
Territory-Wide Study of Early Coronavirus Disease Outbreak, Hong Kong, China
Appendix 1 Table 1. The details of primers used in multiplex PCRs for severe acute respiratory syndrome coronavirus 2 genome amplification
Primer Name	Sequence	Primer Start*	Primer end*	PCR Pool	Primer Length	GC Contents	Tm
nCoV-2019_1_LEFT	ACCAACCAACTTTCGATCTCTTGT	30	54	Pool 1	24	41.67	60.69
nCoV-2019_1_RIGHT	CATCTTTAAGATGTTGACGTGCCTC	385	410	Pool 1	25	44	60.45
nCoV-2019_2_LEFT	CTGTTTTACAGGTTCGCGACGT	320	342	Pool 2	22	50	61.67
nCoV-2019_2_RIGHT	TAAGGATCAGTGCCAAGCTCGT	704	726	Pool 2	22	50	61.74
nCoV-2019_3_LEFT	CGGTAATAAAGGAGCTGGTGGC	642	664	Pool 1	22	54.55	61.32
nCoV-2019_3_RIGHT	AAGGTGTCTGCAATTCATAGCTCT	1004	1028	Pool 1	24	41.67	60.32
nCoV-2019_4_LEFT	GGTGTATACTGCTGCCGTGAAC	943	965	Pool 2	22	54.55	61.56
nCoV-2019_4_RIGHT	CACAAGTAGTGGCACCTTCTTTAGT	1312	1337	Pool 2	25	44	60.97
nCoV-2019_5_LEFT	TGGTGAAACTTCATGGCAGACG	1242	1264	Pool 1	22	50	61.39
nCoV-2019_5_RIGHT	ATTGATGTTGACTTTCTCTTTTTGGAGT	1623	1651	Pool 1	28	32.14	60.17
nCoV-2019_6_LEFT	GGTGTTGTTGGAGAAGGTTCCG	1573	1595	Pool 2	22	54.55	61.64
nCoV-2019_6_RIGHT	TAGCGGCCTTCTGTAAAACACG	1942	1964	Pool 2	22	50	61.18
nCoV-2019_7_LEFT	ATCAGAGGCTGCTCGTGTTGTA	1875	1897	Pool 1	22	50	61.73
nCoV-2019_7_RIGHT	TGCACAGGTGACAATTTGTCCA	2247	2269	Pool 1	22	45.45	60.95
nCoV-2019_8_LEFT	AGAGTTTCTTAGAGACGGTTGGGA	2181	2205	Pool 2	24	45.83	61
nCoV-2019_8_RIGHT	GCTTCAACAGCTTCACTAGTAGGT	2568	2592	Pool 2	24	45.83	60.56
nCoV-2019_9_LEFT	TCCCACAGAAGTGTTAACAGAGGA	2505	2529	Pool 1	24	45.83	61.18
nCoV-2019_9_RIGHT	ATGACAGCATCTGCCACAACAC	2882	2904	Pool 1	22	50	61.71
nCoV-2019_10_LEFT	TGAGAAGTGCTCTGCCTATACAGT	2826	2850	Pool 2	24	45.83	61.12
nCoV-2019_10_RIGHT	TCATCTAACCAATCTTCTTCTTGCTCT	3183	3210	Pool 2	27	37.04	60.31
nCoV-2019_11_LEFT	GGAATTTGGTGCCACTTCTGCT	3144	3166	Pool 1	22	50	61.66
nCoV-2019_11_RIGHT	TCATCAGATTCAACTTGCATGGCA	3507	3531	Pool 1	24	41.67	61.35
nCoV-2019_12_LEFT	AAACATGGAGGAGGTGTTGCAG	3460	3482	Pool 2	22	50	61.08
nCoV-2019_12_RIGHT	TTCACTCTTCATTTCCAAAAAGCTTGA	3826	3853	Pool 2	27	33.33	60.36
nCoV-2019_13_LEFT	TCGCACAAATGTCTACTTAGCTGT	3771	3795	Pool 1	24	41.67	60.56
nCoV-2019_13_RIGHT	ACCACAGCAGTTAAAACACCCT	4142	4164	Pool 1	22	45.45	60.36
nCoV-2019_14_LEFT	CATCCAGATTCTGCCACTCTTGT	4054	4077	Pool 2	23	47.83	60.62
nCoV-2019_14_RIGHT	AGTTTCCACACAGACAGGCATT	4428	4450	Pool 2	22	45.45	60.42
nCoV-2019_15_LEFT	ACAGTGCTTAAAAAGTGTAAAAGTGCC	4294	4321	Pool 1	27	37.04	61.32
nCoV-2019_15_RIGHT	AACAGAAACTGTAGCTGGCACT	4674	4696	Pool 1	22	45.45	60.16
nCoV-2019_16_LEFT	AATTTGGAAGAAGCTGCTCGGT	4636	4658	Pool 2	22	45.45	60.82
nCoV-2019_16_RIGHT	CACAACTTGCGTGTGGAGGTTA	4995	5017	Pool 2	22	50	61.32
nCoV-2019_17_LEFT	CTTCTTTCTTTGAGAGAAGTGAGGACT	4939	4966	Pool 1	27	40.74	60.69
nCoV-2019_17_RIGHT	TTTGTTGGAGTGTTAACAATGCAGT	5296	5321	Pool 1	25	36	60.11
nCoV-2019_18_LEFT	TGGAAATACCCACAAGTTAATGGTTTAAC	5230	5259	Pool 2	29	34.48	60.69
nCoV-2019_18_RIGHT	AGCTTGTTTACCACACGTACAAGG	5620	5644	Pool 2	24	45.83	61.51
nCoV-2019_19_LEFT	GCTGTTATGTACATGGGCACACT	5563	5586	Pool 1	23	47.83	61.18
nCoV-2019_19_RIGHT	TGTCCAACTTAGGGTCAATTTCTGT	5932	5957	Pool 1	25	40	60.4
nCoV-2019_20_LEFT	ACAAAGAAAACAGTTACACAACAACCA	5867	5894	Pool 2	27	33.33	60.68
nCoV-2019_20_RIGHT	ACGTGGCTTTATTAGTTGCATTGTT	6247	6272	Pool 2	25	36	60.28
nCoV-2019_21_LEFT	TGGCTATTGATTATAAACACTACACACCC	6167	6196	Pool 1	29	37.93	61.49
nCoV-2019_21_RIGHT	TAGATCTGTGTGGCCAACCTCT	6528	6550	Pool 1	22	50	60.83
nCoV-2019_22_LEFT	ACTACCGAAGTTGTAGGAGACATTATACT	6466	6495	Pool 2	29	37.93	61.25
nCoV-2019_22_RIGHT	ACAGTATTCTTTGCTATAGTAGTCGGC	6846	6873	Pool 2	27	40.74	60.73
nCoV-2019_23_LEFT	ACAACTACTAACATAGTTACACGGTGT	6718	6745	Pool 1	27	37.04	60.26
nCoV-2019_23_RIGHT	ACCAGTACAGTAGGTTGCAATAGTG	7092	7117	Pool 1	25	44	60.57
nCoV-2019_24_LEFT	AGGCATGCCTTCTTACTGTACTG	7035	7058	Pool 2	23	47.83	60.37
nCoV-2019_24_RIGHT	ACATTCTAACCATAGCTGAAATCGGG	7389	7415	Pool 2	26	42.31	61.19
nCoV-2019_25_LEFT	GCAATTGTTTTTCAGCTATTTTGCAGT	7305	7332	Pool 1	27	33.33	60.73
nCoV-2019_25_RIGHT	ACTGTAGTGACAAGTCTCTCGCA	7671	7694	Pool 1	23	47.83	61.3
nCoV-2019_26_LEFT	TTGTGATACATTCTGTGCTGGTAGT	7626	7651	Pool 2	25	40	60.28
nCoV-2019_26_RIGHT	TCCGCACTATCACCAACATCAG	7997	8019	Pool 2	22	50	60.42
nCoV-2019_27_LEFT	ACTACAGTCAGCTTATGTGTCAACC	7943	7968	Pool 1	25	44	60.8
nCoV-2019_27_RIGHT	AATACAAGCACCAAGGTCACGG	8319	8341	Pool 1	22	50	61.13
nCoV-2019_28_LEFT	ACATAGAAGTTACTGGCGATAGTTGT	8249	8275	Pool 2	26	38.46	60.13
nCoV-2019_28_RIGHT	TGTTTAGACATGACATGAACAGGTGT	8635	8661	Pool 2	26	38.46	60.91
nCoV-2019_29_LEFT	ACTTGTGTTCCTTTTTGTTGCTGC	8595	8619	Pool 1	24	41.67	61.39
nCoV-2019_29_RIGHT	AGTGTACTCTATAAGTTTTGATGGTGTGT	8954	8983	Pool 1	29	34.48	60.69
nCoV-2019_30_LEFT	GCACAACTAATGGTGACTTTTTGCA	8888	8913	Pool 2	25	40	61.19
nCoV-2019_30_RIGHT	ACCACTAGTAGATACACAAACACCAG	9245	9271	Pool 2	26	42.31	60.3
nCoV-2019_31_LEFT	TTCTGAGTACTGTAGGCACGGC	9204	9226	Pool 1	22	54.55	62.03
nCoV-2019_31_RIGHT	ACAGAATAAACACCAGGTAAGAATGAGT	9557	9585	Pool 1	28	35.71	60.69
nCoV-2019_32_LEFT	TGGTGAATACAGTCATGTAGTTGCC	9477	9502	Pool 2	25	44	61.09
nCoV-2019_32_RIGHT	AGCACATCACTACGCAACTTTAGA	9834	9858	Pool 2	24	41.67	60.56
nCoV-2019_33_LEFT	ACTTTTGAAGAAGCTGCGCTGT	9784	9806	Pool 1	22	45.45	61.58
nCoV-2019_33_RIGHT	TGGACAGTAAACTACGTCATCAAGC	10146	10171	Pool 1	25	44	61.08
nCoV-2019_34_LEFT	TCCCATCTGGTAAAGTTGAGGGT	10076	10099	Pool 2	23	47.83	61.02
nCoV-2019_34_RIGHT	AGTGAAATTGGGCCTCATAGCA	10437	10459	Pool 2	22	45.45	60.03
nCoV-2019_35_LEFT	TGTTCGCATTCAACCAGGACAG	10362	10384	Pool 1	22	50	61.39
nCoV-2019_35_RIGHT	ACTTCATAGCCACAAGGTTAAAGTCA	10737	10763	Pool 1	26	38.46	60.69
nCoV-2019_36_LEFT	TTAGCTTGGTTGTACGCTGCTG	10666	10688	Pool 2	22	50	61.44
nCoV-2019_36_RIGHT	GAACAAAGACCATTGAGTACTCTGGA	11048	11074	Pool 2	26	42.31	60.74
nCoV-2019_37_LEFT	ACACACCACTGGTTGTTACTCAC	10999	11022	Pool 1	23	47.83	60.93
nCoV-2019_37_RIGHT	GTCCACACTCTCCTAGCACCAT	11372	11394	Pool 1	22	54.55	61.48
nCoV-2019_38_LEFT	ACTGTGTTATGTATGCATCAGCTGT	11306	11331	Pool 2	25	40	60.86
nCoV-2019_38_RIGHT	CACCAAGAGTCAGTCTAAAGTAGCG	11668	11693	Pool 2	25	48	61.13
nCoV-2019_39_LEFT	AGTATTGCCCTATTTTCTTCATAACTGGT	11555	11584	Pool 1	29	34.48	61
nCoV-2019_39_RIGHT	TGTAACTGGACACATTGAGCCC	11927	11949	Pool 1	22	50	60.55
nCoV-2019_40_LEFT	TGCACATCAGTAGTCTTACTCTCAGT	11863	11889	Pool 2	26	42.31	61.25
nCoV-2019_40_RIGHT	CATGGCTGCATCACGGTCAAAT	12234	12256	Pool 2	22	50	62.09
nCoV-2019_41_LEFT	GTTCCCTTCCATCATATGCAGCT	12110	12133	Pool 1	23	47.83	60.75
nCoV-2019_41_RIGHT	TGGTATGACAACCATTAGTTTGGCT	12465	12490	Pool 1	25	40	60.75
nCoV-2019_42_LEFT	TGCAAGAGATGGTTGTGTTCCC	12417	12439	Pool 2	22	50	61.08
nCoV-2019_42_RIGHT	CCTACCTCCCTTTGTTGTGTTGT	12779	12802	Pool 2	23	47.83	60.69
nCoV-2019_43_LEFT	TACGACAGATGTCTTGTGCTGC	12710	12732	Pool 1	22	50	60.93
nCoV-2019_43_RIGHT	AGCAGCATCTACAGCAAAAGCA	13074	13096	Pool 1	22	45.45	61.14
nCoV-2019_44_LEFT	TGCCACAGTACGTCTACAAGCT	13005	13027	Pool 2	22	50	61.66
nCoV-2019_44_RIGHT	AACCTTTCCACATACCGCAGAC	13378	13400	Pool 2	22	50	60.87
nCoV-2019_45_LEFT	TACCTACAACTTGTGCTAATGACCC	13319	13344	Pool 1	25	44	60.57
nCoV-2019_45_RIGHT	AAATTGTTTCTTCATGTTGGTAGTTAGAGA	13669	13699	Pool 1	30	30	60.01
nCoV-2019_46_LEFT	TGTCGCTTCCAAGAAAAGGACG	13599	13621	Pool 2	22	50	61.38
nCoV-2019_46_RIGHT	CACGTTCACCTAAGTTGGCGTA	13962	13984	Pool 2	22	50	60.86
nCoV-2019_47_LEFT	AGGACTGGTATGATTTTGTAGAAAACCC	13918	13946	Pool 1	28	39.29	61.42
nCoV-2019_47_RIGHT	AATAACGGTCAAAGAGTTTTAACCTCTC	14271	14299	Pool 1	28	35.71	60.06
nCoV-2019_48_LEFT	TGTTGACACTGACTTAACAAAGCCT	14207	14232	Pool 2	25	40	61.09
nCoV-2019_48_RIGHT	TAGATTACCAGAAGCAGCGTGC	14579	14601	Pool 2	22	50	60.74
nCoV-2019_49_LEFT	AGGAATTACTTGTGTATGCTGCTGA	14545	14570	Pool 1	25	40	60.57
nCoV-2019_49_RIGHT	TGACGATGACTTGGTTAGCATTAATACA	14898	14926	Pool 1	28	35.71	61.05
nCoV-2019_50_LEFT	GTTGATAAGTACTTTGATTGTTACGATGGT	14865	14895	Pool 2	30	33.33	60.59
nCoV-2019_50_RIGHT	TAACATGTTGTGCCAACCACCA	15224	15246	Pool 2	22	45.45	60.95
nCoV-2019_51_LEFT	TCAATAGCCGCCACTAGAGGAG	15171	15193	Pool 1	22	54.55	61.34
nCoV-2019_51_RIGHT	AGTGCATTAACATTGGCCGTGA	15538	15560	Pool 1	22	45.45	61.14
nCoV-2019_52_LEFT	CATCAGGAGATGCCACAACTGC	15481	15503	Pool 2	22	54.55	61.83
nCoV-2019_52_RIGHT	GTTGAGAGCAAAATTCATGAGGTCC	15861	15886	Pool 2	25	44	60.62
nCoV-2019_53_LEFT	AGCAAAATGTTGGACTGAGACTGA	15827	15851	Pool 1	24	41.67	60.69
nCoV-2019_53_RIGHT	AGCCTCATAAAACTCAGGTTCCC	16186	16209	Pool 1	23	47.83	60.31
nCoV-2019_54_LEFT	TGAGTTAACAGGACACATGTTAGACA	16118	16144	Pool 2	26	38.46	60.18
nCoV-2019_54_RIGHT	AACCAAAAACTTGTCCATTAGCACA	16485	16510	Pool 2	25	36	60.11
nCoV-2019_55_LEFT	ACTCAACTTTACTTAGGAGGTATGAGCT	16416	16444	Pool 1	28	39.29	61.43
nCoV-2019_55_RIGHT	GGTGTACTCTCCTATTTGTACTTTACTGT	16804	16833	Pool 1	29	37.93	60.54
nCoV-2019_56_LEFT	ACCTAGACCACCACTTAACCGA	16748	16770	Pool 2	22	50	60.49
nCoV-2019_56_RIGHT	ACACTATGCGAGCAGAAGGGTA	17130	17152	Pool 2	22	50	61.21
nCoV-2019_57_LEFT	ATTCTACACTCCAGGGACCACC	17065	17087	Pool 1	22	54.55	61.16
nCoV-2019_57_RIGHT	GTAATTGAGCAGGGTCGCCAAT	17430	17452	Pool 1	22	50	61.26
nCoV-2019_58_LEFT	TGATTTGAGTGTTGTCAATGCCAGA	17381	17406	Pool 2	25	40	61.44
nCoV-2019_58_RIGHT	CTTTTCTCCAAGCAGGGTTACGT	17738	17761	Pool 2	23	47.83	61.06
nCoV-2019_59_LEFT	TCACGCATGATGTTTCATCTGCA	17674	17697	Pool 1	23	43.48	61.42
nCoV-2019_59_RIGHT	AAGAGTCCTGTTACATTTTCAGCTTG	18036	18062	Pool 1	26	38.46	60.02
nCoV-2019_60_LEFT	TGATAGAGACCTTTATGACAAGTTGCA	17966	17993	Pool 2	27	37.04	60.53
nCoV-2019_60_RIGHT	GGTACCAACAGCTTCTCTAGTAGC	18324	18348	Pool 2	24	50	60.44
nCoV-2019_61_LEFT	TGTTTATCACCCGCGAAGAAGC	18253	18275	Pool 1	22	50	61.5
nCoV-2019_61_RIGHT	ATCACATAGACAACAGGTGCGC	18650	18672	Pool 1	22	50	61.25
nCoV-2019_62_LEFT	GGCACATGGCTTTGAGTTGACA	18596	18618	Pool 2	22	50	61.91
nCoV-2019_62_RIGHT	GTTGAACCTTTCTACAAGCCGC	18957	18979	Pool 2	22	50	60.35
nCoV-2019_63_LEFT	TGTTAAGCGTGTTGACTGGACT	18896	18918	Pool 1	22	45.45	60.16
nCoV-2019_63_RIGHT	ACAAACTGCCACCATCACAACC	19275	19297	Pool 1	22	50	61.85
nCoV-2019_64_LEFT	TCGATAGATATCCTGCTAATTCCATTGT	19204	19232	Pool 2	28	35.71	60.11
nCoV-2019_64_RIGHT	AGTCTTGTAAAAGTGTTCCAGAGGT	19591	19616	Pool 2	25	40	60.1
nCoV-2019_65_LEFT	GCTGGCTTTAGCTTGTGGGTTT	19548	19570	Pool 1	22	50	61.92
nCoV-2019_65_RIGHT	TGTCAGTCATAGAACAAACACCAATAGT	19911	19939	Pool 1	28	35.71	60.9
nCoV-2019_66_LEFT	GGGTGTGGACATTGCTGCTAAT	19844	19866	Pool 2	22	50	61.21
nCoV-2019_66_RIGHT	TCAATTTCCATTTGACTCCTGGGT	20231	20255	Pool 2	24	41.67	60.45
nCoV-2019_67_LEFT	GTTGTCCAACAATTACCTGAAACTTACT	20172	20200	Pool 1	28	35.71	60.43
nCoV-2019_67_RIGHT	CAACCTTAGAAACTACAGATAAATCTTGGG	20542	20572	Pool 1	30	36.67	60.4
nCoV-2019_68_LEFT	ACAGGTTCATCTAAGTGTGTGTGT	20472	20496	Pool 2	24	41.67	60.14
nCoV-2019_68_RIGHT	CTCCTTTATCAGAACCAGCACCA	20867	20890	Pool 2	23	47.83	60.31
nCoV-2019_69_LEFT	TGTCGCAAAATATACTCAACTGTGTCA	20786	20813	Pool 1	27	37.04	61.43
nCoV-2019_69_RIGHT	TCTTTATAGCCACGGAACCTCCA	21146	21169	Pool 1	23	47.83	61.14
nCoV-2019_70_LEFT	ACAAAAGAAAATGACTCTAAAGAGGGTTT	21075	21104	Pool 2	29	31.03	60.13
nCoV-2019_70_RIGHT	TGACCTTCTTTTAAAGACATAACAGCAG	21427	21455	Pool 2	28	35.71	60.27
nCoV-2019_71_LEFT	ACAAATCCAATTCAGTTGTCTTCCTATTC	21357	31386	Pool 1	29	34.48	60.54
nCoV-2019_71_RIGHT	TGGAAAAGAAAGGTAAGAACAAGTCCT	21716	21743	Pool 1	27	37.04	60.8
nCoV-2019_72_LEFT	ACACGTGGTGTTTATTACCCTGAC	21658	21682	Pool 2	24	45.83	61.04
nCoV-2019_72_RIGHT	ACTCTGAACTCACTTTCCATCCAAC	22013	22038	Pool 2	25	44	60.97
nCoV-2019_73_LEFT	CAATTTTGTAATGATCCATTTTTGGGTGT	21961	21990	Pool 1	29	31.03	60.29
nCoV-2019_73_RIGHT	CACCAGCTGTCCAACCTGAAGA	22324	22346	Pool 1	22	54.55	62.45
nCoV-2019_74_LEFT	ACATCACTAGGTTTCAAACTTTACTTGC	22262	22290	Pool 2	28	35.71	60.68
nCoV-2019_74_RIGHT	GCAACACAGTTGCTGATTCTCTTC	22626	22650	Pool 2	24	45.83	60.85
nCoV-2019_75_LEFT	AGAGTCCAACCAACAGAATCTATTGT	22516	22542	Pool 1	26	38.46	60.24
nCoV-2019_75_RIGHT	ACCACCAACCTTAGAATCAAGATTGT	22877	22903	Pool 1	26	38.46	60.69
nCoV-2019_76_LEFT	AGGGCAAACTGGAAAGATTGCT	22797	22819	Pool 2	22	45.45	60.76
nCoV-2019_76_RIGHT	ACACCTGTGCCTGTTAAACCAT	23192	23214	Pool 2	22	45.45	60.42
nCoV-2019_77_LEFT	CCAGCAACTGTTTGTGGACCTA	23122	23144	Pool 1	22	50	60.75
nCoV-2019_77_RIGHT	CAGCCCCTATTAAACAGCCTGC	23500	23522	Pool 1	22	54.55	61.59
nCoV-2019_78_LEFT	CAACTTACTCCTACTTGGCGTGT	23443	23466	Pool 2	23	47.83	60.55
nCoV-2019_78_RIGHT	TGTGTACAAAAACTGCCATATTGCA	23822	23847	Pool 2	25	36	60.22
nCoV-2019_79_LEFT	GTGGTGATTCAACTGAATGCAGC	23789	23812	Pool 1	23	47.83	60.92
nCoV-2019_79_RIGHT	CATTTCATCTGTGAGCAAAGGTGG	24145	24169	Pool 1	24	45.83	60.62
nCoV-2019_80_LEFT	TTGCCTTGGTGATATTGCTGCT	24078	24100	Pool 2	22	45.45	60.89
nCoV-2019_80_RIGHT	TGGAGCTAAGTTGTTTAACAAGCG	24443	24467	Pool 2	24	41.67	60.02
nCoV-2019_81_LEFT	GCACTTGGAAAACTTCAAGATGTGG	24391	24416	Pool 1	25	44	61.24
nCoV-2019_81_RIGHT	GTGAAGTTCTTTTCTTGTGCAGGG	24765	24789	Pool 1	24	45.83	60.73
nCoV-2019_82_LEFT	GGGCTATCATCTTATGTCCTTCCCT	24696	24721	Pool 2	25	48	61.52
nCoV-2019_82_RIGHT	TGCCAGAGATGTCACCTAAATCAA	25052	25076	Pool 2	24	41.67	60.02
nCoV-2019_83_LEFT	TCCTTTGCAACCTGAATTAGACTCA	24978	25003	Pool 1	25	40	60.46
nCoV-2019_83_RIGHT	TTTGACTCCTTTGAGCACTGGC	25347	25369	Pool 1	22	50	61.33
nCoV-2019_84_LEFT	TGCTGTAGTTGTCTCAAGGGCT	25279	25301	Pool 2	22	50	61.61
nCoV-2019_84_RIGHT	AGGTGTGAGTAAACTGTTACAAACAAC	25646	25673	Pool 2	27	37.04	60.36
nCoV-2019_85_LEFT	ACTAGCACTCTCCAAGGGTGTT	25601	25623	Pool 1	22	50	61.03
nCoV-2019_85_RIGHT	ACACAGTCTTTTACTCCAGATTCCC	25969	25994	Pool 1	25	44	60.51
nCoV-2019_86_LEFT	TCAGGTGATGGCACAACAAGTC	25902	25924	Pool 2	22	50	61.07
nCoV-2019_86_RIGHT	ACGAAAGCAAGAAAAAGAAGTACGC	26290	26315	Pool 2	25	40	61.01
nCoV-2019_87_LEFT	CGACTACTAGCGTGCCTTTGTA	26197	26219	Pool 1	22	50	60.16
nCoV-2019_87_RIGHT	ACTAGGTTCCATTGTTCAAGGAGC	26566	26590	Pool 1	24	45.83	60.81
nCoV-2019_88_LEFT	CCATGGCAGATTCCAACGGTAC	26520	26542	Pool 2	22	54.55	61.58
nCoV-2019_88_RIGHT	TGGTCAGAATAGTGCCATGGAGT	26890	26913	Pool 2	23	47.83	61.4
nCoV-2019_89_LEFT	GTACGCGTTCCATGTGGTCATT	26835	26857	Pool 1	22	50	61.5
nCoV-2019_89_RIGHT	ACCTGAAAGTCAACGAGATGAAACA	27202	27227	Pool 1	25	40	60.91
nCoV-2019_90_LEFT	ACACAGACCATTCCAGTAGCAGT	27141	27164	Pool 2	23	47.83	61.58
nCoV-2019_90_RIGHT	TGAAATGGTGAATTGCCCTCGT	27511	27533	Pool 2	22	45.45	60.82
nCoV-2019_91_LEFT	TCACTACCAAGAGTGTGTTAGAGGT	27446	27471	Pool 1	25	44	60.93
nCoV-2019_91_RIGHT	TTCAAGTGAGAACCAAAAGATAATAAGCA	27825	27854	Pool 1	29	31.03	60.03
nCoV-2019_92_LEFT	TTTGTGCTTTTTAGCCTTTCTGCT	27784	27808	Pool 2	24	37.5	60.14
nCoV-2019_92_RIGHT	AGGTTCCTGGCAATTAATTGTAAAAGG	28145	28172	Pool 2	27	37.04	60.53
nCoV-2019_93_LEFT	TGAGGCTGGTTCTAAATCACCCA	28081	28104	Pool 1	23	47.83	61.59
nCoV-2019_93_RIGHT	AGGTCTTCCTTGCCATGTTGAG	28442	28464	Pool 1	22	50	60.55
nCoV-2019_94_LEFT	GGCCCCAAGGTTTACCCAATAA	28394	28416	Pool 2	22	50	60.56
nCoV-2019_94_RIGHT	TTTGGCAATGTTGTTCCTTGAGG	28756	28779	Pool 2	23	43.48	60.18
nCoV-2019_95_LEFT	TGAGGGAGCCTTGAATACACCA	28677	28699	Pool 1	22	50	61.1
nCoV-2019_95_RIGHT	CAGTACGTTTTTGCCGAGGCTT	29041	29063	Pool 1	22	50	61.95
nCoV-2019_96_LEFT	GCCAACAACAACAAGGCCAAAC	28985	29007	Pool 2	22	50	61.82
nCoV-2019_96_RIGHT	TAGGCTCTGTTGGTGGGAATGT	29356	29378	Pool 2	22	50	61.36
nCoV-2019_97_LEFT	TGGATGACAAAGATCCAAATTTCAAAGA	29288	29316	Pool 1	28	32.14	60.22
nCoV-2019_97_RIGHT	ACACACTGATTAAAGATTGCTATGTGAG	29665	29693	Pool 1	28	35.71	60.17
nCoV-2019_98_LEFT	AACAATTGCAACAATCCATGAGCA	29486	29510	Pool 2	24	37.5	60.5
nCoV-2019_98_RIGHT	TTCTCCTAAGAAGCTATTAAAATCACATGG	29836	29866	Pool 2	30	33.33	60.01
*The nucleotide position is based on accession no. MN908947.3

## Sheet: Appendix 1 Table 2
Appendix 1 Table 2. Demographic and epidemiologic information of Cluster 1
Patient cases	Patient 57	Patient 60	Patient 63	Patient 66 (index)*
Relationship	Husband of patient 60	Wife of Patient 57	Mother of Patient 60	Father of Patient 60
Age, y	54	46	83	75
Sex	M	F	F	M
Date of symptom onset	2020-02-07	2020-02-08	2020-02-14	2020-01-25
Report date	2020-02-16	2020-02-17	2020-02-19	2020-02-20
Duration between symptom onset and confirmation, d	9	9	5	26
Travel history in the last 14 days	No	No	No	Guangdong province (14/1/2020 - 25/1/2020)
Case defination	Close contact of possibly local	Close contact of possibly local	Close contact of possibly local	Possibly Local case
Epidemiologic information	The patient lives in Taikoo Shing. He has no travel history. He developed fever on Feb 7 and visited a private clinic. He later developed a cough and sought treatment in the emergency department of Pamela Youde Nethersole Eastern Hospital on Feb 10 where his chest/lung X-ray came back clear. He consulted a private doctor again on Feb 13. He went to the emergency department again on Feb 15 with sy…	The patient is the wife of patient no. 57. The patient has good past health and lives in Taikoo Shing. She developed a runny nose on Feb 8 and cough on Feb 10. She consulted a private doctor on Feb 10 and was referred to Pamela Youde Nethersole Eastern Hospital for admission and treatment on Feb 16. The patient had no travel history during the incubation period. She attended an activity at a chur…	The patient lives in Tuen Mun with her husband (patient no. 66) and is the mother of patient no. 60 and the mother-in-law of patient no. 57. She developed a runny nose on Feb 14. She sought treatment from Tuen Mun Hospital after a fall on Feb 15 and underwent an orthopaedic surgery the following day. During hospitalization, fever was not detected. After patients no. 57 and no. 60 were diagnosed, …	The patient is the husband of patient no. 63. He started showing symptoms of coughing and asthma on Jan 25. He sought treatment from private clinics on Jan 31, Feb 4, and Feb 7. During the incubation period, he travelled to Zhangmutou, Guangdong province, China several times for meet-ups with friends. It is reported that his friends have not shown any symptoms. The patient dined with his wife, hi…
Place of residence	TaiKoo (Eastern District)	TaiKoo (Eastern District)	Tuen Mun (Tuen Mun District)	Tuen Mun (Tuen Mun District)
Hospital admitted to	Pamela Youde Nethersole Eastern Hospital (Hong Kong East Cluster)	Pamela Youde Nethersole Eastern Hospital (Hong Kong East Cluster)	Tuen Mun Hospital (New Territories West Cluster)	Tuen Mun Hospital (New Territories West Cluster)
Condition†	Hospitalized, stable	Hospitalized, stable	Hospitalized, stable	Hospitalized, stable
*Index case refers to case-patient who was first to show symptoms in the cluster.
†The condition of the patient was updated as of Feb 28, 2020

## Sheet: Appendix 1 Table 3
Appendix 1 Table 3. Demographic and epidemiologic information of Cluster 2
Patient cases	Patient 17 (Index)*	Patient 19	Patient 20
Relationship	Father of Patient 19	Daughter of Patient 17	Wife of Patient 17
Age	60	28	56
Sex	M	F	F
Date of symptom onset	2020-01-22	2020-02-04	2020-01-30
Report date	2020-02-04	2020-02-05	2020-02-05
Duration between symptom onset and confirmation (d)	13	1	6
Travel history in the last 14 days	No	No	No
Case defination	Local case with unknown source	Close Contact of local case	Close Contact of local case
Epidemiologic information	The patient is retired. He developed a fever and fatigue on Jan 22 and breathing problems on Jan 30. He visited four different doctors on Jan 23, 25, 29, and 31, with 1 of the clinics being the Kowloon Bay Quality Healthcare Medical Centre. The patient then sought treatment at United Christian Hospital (which he left because of the extensive waiting time) and Tsueng Kwan O Hospital on Jan 31. He …	The female patient is the daughter of patient no. 17. She developed a fever and was admitted to the hospital on Feb 4 for quarantine.	The female patient is the spouse of patient no. 17. She developed a fever and was admitted to the hospital on Feb 4 for quarantine.
Place of residence	Lam Tin (Kwun Tong District)	Lam Tin (Kwun Tong District)	Lam Tin (Kwun Tong District)
Hospital admitted to	Tsueng Kwan O Hospital (Kowloon East Cluster)	United Christian Hospital (Kowloon East Cluster)	United Christian Hospital (Kowloon East Cluster)
Condition†	Discharged	Hospitalized, stable	Hospitalized, stable
*Index case refers to case-patient who was first to show symptoms in the cluster.
†The condition of the patient was updated as of February 28, 2020.

## Sheet: Appendix 1 Table 4
Appendix 1 Table 4. Demographic and epidemiologic information of Cluster 3
Patient cases	Patient 38	Patient 39	Patient 40
Relationship	Husband of patient 39	Wife of patient 38	Mother of patient 39
Age	69	63	86
Sex	M	F	F
Date of symptom onset	2020-01-30	2020-01-30	2020-01-28
Report date	2020-02-10	2020-02-10	2020-02-10
Duration between symptom onset and confirmation (d)	11	11	13
Travel history in the last 14 days	No	No	No
Case defination	Close contact of local case	Close contact of local case	Local case with unknown source
Epidemiologic information	The patient has chronic illnesses and lives with his wife (patient no. 39) and mother-in-law (patient no. 40). He started coughing on Jan 30 and sought treatment from a private doctor on Feb 7. He was admitted to a hospital on Feb 9 for shortness of breath. He is now staying in the Intensive Care Unit at Pamela Youde Nethersole Hospital and is in critical condition, requiring intubation. He has n…	The patient is the wife of patient no 38 and the daughter of patient no. 40. She lives in the same apartment with them.	The patient is the mother of patient no. 39 and the mother-in-law of patient no. 38. She lives in the same apartment with them.
Place of residence	Sai Wan Ho (Hong Kong Island East)	Sai Wan Ho (Hong Kong Island East)	Sai Wan Ho (Hong Kong Island East)
Hospital admitted to	Pamela Youde Nethersole Eastern Hospital (Hong Kong East Cluster)	Pamela Youde Nethersole Eastern Hospital (Hong Kong East Cluster)	Pamela Youde Nethersole Eastern Hospital (Hong Kong East Cluster)
Condition*	Intensive Care Unit, serious	Discharged	Hospitalized, stable
*The condition of the patient was updated as of February 28, 2020.

## Sheet: Appendix 1 Table 5
Appendix 1 Table 5. Demographic and epidemiologic information of Cluster 4
Patient cases	Patient 27	Patient 29	Patient 30	Patient 31	Patient 32	Patient 34	Patient 35	Patient 41	Patient 33	Patient 36	Patient 44
Relationship	Son of patient 30 and 31	Grandma of patient 27	Father of patient 27	Mother of patient 27	Cousin of patient 27	Cousin of patient 27	Aunt of patient 27	Uncle of patient 27	Aunt of patient 27	Cousin of patient 27	Colleague of patient 30
Age	24	91	68	57	22	25	51	52	50	23	60
Sex	M	F	M	F	M	F	F	M	F	M	F
Date of symptom onset	2020-01-30	2020-02-01	2020-01-29	2020-01-28	2020-02-04	2020-01-30	2020-02-04	2020-02-08	2020-02-02	2020-02-07	2020-02-01
Report date	2020-02-09	2020-02-09	2020-02-09	2020-02-09	2020-02-09	2020-02-09	2020-02-09	2020-02-10	2020-02-09	2020-02-09	2020-02-11
Duration between symptom onset and confirmation (d)	10	8	11	12	5	10	5	2	7	2	10
Travel history in the last 14 days	No	No	No	No	No	No	No	No	No	No	No
Case defination	Possibly local case	Close contact of possibly local case	Close contact of possibly local case	Close contact of possibly local case	Close contact of possibly local case	Close contact of possibly local case	Close contact of possibly local case	Close contact of possibly local case	Close contact of possibly local case	Close contact of possibly local case	Close contact of possibly local case
Epidemiologic information	On Jan 26, the patient had a get-together with family members totaling 19 people. The group met in a party room in Kwun Tong (Kowloon East) where they had barbecue and hotpot on a balcony. Two of those present at the gathering were from Guangdong Province, China and left Hong Kong in late January. The patient and 10 of his family members have shown symptoms of pneumonia. He received treatment at …	She lives with patient no. 27 in Wan Chai. The patient has chronic illnesses. On Jan 26, she also attended the barbecue and hotpot gathering. She had not travelled outside Hong Kong in the previous 14 days. She was admitted to the Medical Ward of Pamela Youde Nethersole Eastern Hospital.	He lives with patient no. 27 in Wan Chai and also attended the barbecue and hotpot gathering. He had not travelled outside Hong Kong in the previous 14 days. He is the coworker of the patient no. 44 who also works as a cleaner in a building in Wan Chai.	She lives with patient no. 27 in Wan Chai and also attended the barbecue and hotpot gathering on 26 Jan. She had not travelled outside Hong Kong in the previous 14 days.	He lives with patient no. 34, 35, and 41 in Happy Valley. He also attended the barbecue and hotpot gathering . He was discharged from the hospital on Feb 21.	She lives with patient no. 32, 35, and 41 in Happy Valley and also attended the barbecue and hotpot gathering .	She lives with patient no. 32, 34 and 41 in Happy Valley and also attended the barbecue and hotpot gathering.	The male patient is the husband of patient no. 35 and the father of patients no. 34 and no. 32, who were diagnosed on Feb 9. He lives with them in Happy Valley. The patient is linked to the cluster of cases arising from the barbecue and hotpot gathering. The patient developed a cough and sore throat on Feb 8. He was admitted to Pamela Youde Nethersole Eastern Hospital on Feb 9 and diagnosed with …	The patient is the aunt of patient no. 27 and the mother of patient no. 36. She lives in Wan Chai with patient no. 36. She also attended the barbecue and hotpot gathering. She was discharged from the hospital on Feb 23.	The patient is the cousin of patient no. 27 and the son of patient no. 33. He lives in Wan Chai with patient no. 33. He also attended the barbecue and hotpot gathering.	The patient is a colleague of patient no. 30 from the cluster of cases arising from a hotpot gathering. She works as a cleaner in a shop in Wan Chai. She started coughing on Feb 1. Upon learning about the cluster of cases, she went to Ruttonjee Hospital with another colleague on Feb 10. She was diagnosed with coronavirus on Feb 11. The patient has no history of recent travel.
Place of residence	Wan Chai (Wan Chai District)	Wan Chai (Wan Chai District)	Wan Chai (Wan Chai District)	Wan Chai (Wan Chai District)	Happy Valley (Wan Chai District)	Happy Valley (Wan Chai District)	Happy Valley (Wan Chai District)	Happy Valley (Wan Chai District)	Wan Chai (Wan Chai District)	Wan Chai (Wan Chai District)	Ap Lei Chau (Southern District)
Hospital admitted to	Ruttonjee Hospital (Hong Kong East Cluster)	Pamela Youde Nethersole Eastern Hospital (Hong Kong East Cluster)	Ruttonjee Hospital (Hong Kong East Cluster)	Ruttonjee Hospital (Hong Kong East Cluster)	Pamela Youde Nethersole Eastern Hospital (Hong Kong East Cluster)	Pamela Youde Nethersole Eastern Hospital (Hong Kong East Cluster)	Pamela Youde Nethersole Eastern Hospital (Hong Kong East Cluster)	Pamela Youde Nethersole Eastern Hospital (Hong Kong East Cluster)	Ruttonjee Hospital (Hong Kong East Cluster)	Ruttonjee Hospital (Hong Kong East Cluster)	Ruttonjee Hospital (Hong Kong East Cluster)
Condition*	Discharged	Hospitalized, stable	Discharged	Discharged	Discharged	Hospitalized, stable	Hospitalized, stable	Hospitalized, stable	Discharged	Discharged	Hospitalized, stable
*The condition of the patient was updated as of February 28, 2020.

## Sheet: Appendix 1 Table 6
Appendix 1 Table 6. Demographic and epidemiologic information of Cluster 5
Patient cases	Patient 12 (Index)*	Patient 42	Patient 48	Patient 49	Patient 52	Patient 53	Patient 54	Patient 61
Relationship	Living in the same building as Patient 42	Mother of Patient 49	Wife of Patient 49	Son of Patient 42	Aunt of patient 48	Son of Patient 52	Cousin of Patient 53	Domestic helper of patient 52
Age	75	62	37	37	67	37	41	32
Sex	M	F	F	M	F	M	F	F
Date of symptom onset	2020-01-22	2020-02-03	2020-02-02	2020-01-30	2020-01-31	2020-02-08	2020-02-03	2020-02-02
Report date	2020-01-30	2020-02-10	2020-02-11	2020-02-11	2020-02-13	2020-02-13	2020-02-14	2020-02-18
Duration between symptom onset and confirmation (d)	8	7	9	12	13	5	11	16
Travel history in the last 14 days	Guanddong Province (30/12/2019 - 07/01/2020) Macau (10/1/2020 - 14/1/2020)	Macau (18/1/2020 - 19/1/2020)	No	No	No	No	No	No
Case defination	Possibly local case	Close contact of local case	Close contact of local case	Local case with unknown source	Close contact of local case	Close contact of local case	Close contact of local case	Close contact of local case
Epidemiologic information	The 75 year-old patient lives in Cheung Hong Estate, Tsing Yi. He developed cough and respiratory problems on Jan 22 and was admitted to Princess Margaret Hospital on Jan 24. He was confirmed as a carrier of coronavirus and has been put under quarantine since Jan 30. Some reports suggest that the patient had stayed in a general patient room at Princess Margaret Hospital for 6 days before being tr…	The patient lives in Cheung Hong Estate in Tsing Yi, in the same building as patient no 12. She lives with patients no. 48 and 49. She developed a cough on Feb 3. She consulted private doctors on Feb 3, 5, and 7. She then sought treatment at Princess Margaret Hospital on Feb 10. She visited Macau during Jan 18–19.	The patient is the daughter-in-law of patient no. 42 and the wife of patient no. 49. She lives with patients no. 42 and 49. She has no history of recent travel. She had a gathering with patients no.49, 52, 53, and 54 in a Chinese seafood restaurant on Jan 26 (during the incubation period).	The patient is the son of patient no. 42 and the husband of patient no. 48. He lives in the same apartment in Cheung Hong Estate in Tsing Yi with patients no. 42 and 48. He has no history of recent travel. He had a gathering with patients no.48, 52, 53, and 54 in a Chinese seafood restaurant on Jan 26 (during the incubation period).	The patient is a family member of patients no. 48 and 49 and has good past health. She lives in Quarry Bay on weekdays and stays with her son in Wan Chai on weekends. She had a gathering with patients no.48, 49, 53, and 54 in a Chinese seafood restaurant on Jan 26 (during the incubation period). She developed cough on Jan 31 and then fever and chills on Feb 1. She consulted private doctors on Jan…	The patient is the son of patient no. 52, has good past health, and lives in Wan Chai. He joined the gathering with patients no.48, 49, 52, and 54 in a Chinese seafood restaurant on Jan 26. He developed fever on Feb 8 and consulted a private doctor on Feb 9. He sought treatment from Ruttonjee Hospital on Feb 12 and was admitted for treatment. His respiratory sample was tested positive for severe …	The patient is a cousin of patient no. 53. She attended a family gathering with patients no.48, 49, 52, and 53 in a Chinese seafood restaurant on Jan 26. The patient lives in Shek O and works an office job in Quarry Bay. She went to work wearing masks after having developed a cough.	This patient is a Filipino demostic aide of patient no. 52. Her employer attended a gathering with relatives residing in Cheung Hong Estate (some of whom were subsequently diagnosed with coronavirus) on Jan 26 where this patient was absent. On Feb 9, this patient had a gathering with more than 10 friends outside Hong Kong City Hall for around an hour, during which all of them wore masks and did n…
Place of residence	Tsing Yi (Kwai Tsing District)	Tsing Yi (Kwai Tsing District)	Tsing Yi (Kwai Tsing District)	Tsing Yi (Kwai Tsing District)	Quarry Bay (Eastern District)	Wan Chai (Wan Chai District)	Shek O (Southern District)	Quarry Bay (Eastern District)
Hospital admitted to	Princess Margaret Hospital (Kowloon West Cluster)	Princess Margaret Hospital (Kowloon West Cluster)	Princess Margaret Hospital (Kowloon West Cluster)	Princess Margaret Hospital (Kowloon West Cluster)	Pamela Youde Nethersole Eastern Hospital (Hong Kong East Cluster)	Pamela Youde Nethersole Eastern Hospital (Hong Kong East Cluster)	Pamela Youde Nethersole Eastern Hospital (Hong Kong East Cluster)	Pamela Youde Nethersole Eastern Hospital (Hong Kong East Cluster)
Condition†	Hospitalized, stable	Hospitalized, stable	Hospitalized, stable	Hospitalized, stable	Discharged	Discharged	Hospitalized, stable	Hospitalized, stable
*Index case refers to the case-patient who was first to show symptoms in the cluster.
†The condition of the patient was updated as of February 28, 2020.

## Sheet: Appendix 1 Table 7
Appendix 1 Table 7. Demographic and epidemiologic information of Cluster 6
Patient cases	Patient 64	Patient 65	Patient 70	Patient 73	Patient 74	Patient 76	Patient 83	Patient 84	Patient 86	Patient 89	Patient 91	Patient 92	Patient 102 (Index)*
Relationship	Husband of patient 65	Wife of patient 64	Visit the same buddist preaching hall with patient 65	Visit the same buddist preaching hall with patient 65	Visit the same buddist preaching hall with patient 65	Visit the same buddist preaching hall with patient 65	Sister of patient 76	Son of patient 83	Visit the same buddist preaching hall with patient 65	Husband of patient 74	Son of patient 76	Visit the same buddist preaching hall with patient 65	Living in the buddist preaching hall
Age	68	70	96	80	76	57	55	24	49	80	26	70	43
Sex	Male	Female	Female	Female	Female	Female	Female	Male	Female	Male	Male	Female	Male
Date of symptom onset	2020-02-12	2020-02-12	2020-02-13	2020-02-08	2020-02-13	2020-02-08	2020-02-17	Asymptomic	2020-02-18	2020-02-25	2020-02-20	2020-02-13	Asymptomatic
Report date	2020-02-19	2020-02-19	2020-02-22	2020-02-23	2020-02-23	2020-02-24	2020-02-25	2020-02-25	2020-02-26	2020-02-26	2020-02-26	2020-02-27	2020-02-28
Interval from symptom onset to confirmation (d)	7	7	9	15	10	16	8	Not Appliable	8	1	6	14	Not Appliable
Travel history in the last 14 days	No	No	No	No	No	Osaka, Japan (26/1/2020 - 31/1/2020)	No	No	No	No	No	No	No
Case defination	Close contact with local case	Local case with unknown source	Local case	Local case	Local case	Local case	Close contact of local case	Close contact of local case	Close contact of local case	Close contact of local case	Close contact of local case	Close contact of local case	Close contact of local case
Epidemiologic information	Patients no. 65 and no. 64 are a married couple who live in Siu Sai Wan Estate. Both of them have chronic illnesses. They developed coughs on Feb 12 and sought treatment from a private clinic. They visited the private clinic again on Feb 18 and were then admitted to Pamela Youde Nethersole Eastern Hospital because of persistent coughing. Subsequently, they tested positive for coronavirus. They ar…	The patient is the wife of patient no. 64. She has chronic illness. She started coughing since Feb 12 and sought treatment from a private clinic. During the incubation period, she visited Fook Wai Ching She, a Buddhist preaching hall in Maylun Apartments in North Point.	The patient, who has chronic cardiovascular diseases, lives with her son, daughter-in-law and grand-daughter in Tin Hau. She started having coughs and a fever on Feb 13 and had stayed in since then. She then developed shortness of breath on Feb 22 and thus sought treatment from Pamela Youde Nethersole Eastern Hospital where she tested positive for coronavirus. Like patient no. 65, this patient ha…	The patient lives in Chai Wan and started developing symptoms on Feb 8. She is a frequent visitor to a Buddhist preaching hall in Maylun Apartments in North Point. She stayed there for an extended period of time during Jan 25–Feb 8. She has no recent travel history.	The patient lives in Maylun Apartments in North Point and visits Fook Wai Ching She (the place which patients no. 65, 70, and 73 also visited) every morning for "a couple of minutes". She developed muscle pain on Feb 13 and consulted 2 private doctors. She was admitted to Pamela Youde Nethersole Eastern Hospital on Feb 22 and tested positive for coronavirus on Feb 23.	The patient is a housewife who lives in Shek O. She started having sore throat on Feb 8 and fever on Feb 10. She then sought treatment from the outpatient clinic of Hong Kong Sanatorium and Hospital multiple times. She then stayed at the hospital for a couple of nights. She returned to the hospital on Feb 23. Hong Kong Sanatorium and Hospital notified the Centre for Health Protection and transfer…	The patient is the sister of patient no. 76. She lives in North Point with her son (Patient no. 84). She visited Fook Wai Ching She in Maylun Apartments, North Point, in early Feb and met Patient no. 76 there.	The patient is the son of patient no. 83. He lives with his mother and has not visited the Fook Wai Ching She in Maylun Apartments, North Point. The patient did not travel outside during the incubation period. The other family members who lived with them, including the husband, daughter and mother-in-law of patient no. 83, had no symptoms and would be arranged for quarantine.	The female patient with good past health lives with her husband and son in North Point. She volunteered as a cleaner in Fook Wai Ching She from 6am–8am every morning. She developed cough with sputum and sore throat on Feb 18, and did not go to Fook Wai Ching She after Feb 22. The patient had no travel history during the incubation period. Her husband and son live with her and are asymptomatic and…	The patient is the husband of patient no. 74. The patient has underlying illness and lives in Maylun Apartments, North Point. The patient developed fever and cough on Feb 25 and was admitted to Pamela Youde Nethersole Eastern Hospital for treatment on the same day. The patient had no travel history during the incubation period and did not visit Fook Wai Ching She. His daughter, who lives with him…	The patient is the son of patient no. 76. He lives with his mother in Shek O. He developed a cough and fever on Feb 20 and visited Hong Kong Sanatorium & Hospital on Feb 21. His mother was confirmed positive with coronavirus on Feb 24 and he went to Ruttonjee Hospital on the same day. He has not been to Fook Wai Ching She in Maylun Apartments. He works from home usually and went to Osaka with his…	The patient lives in Tseung Kwan O. She had been at home most of the time, but visited Fook Wai Ching She from 9am to noon on Jan 24–25 and Feb 1–8. The patient developed cough with sputum on Feb 13 and consulted a private doctor on the same day. She continued to cough until Feb 23 and returned to the same doctor. Upon learning about the confirmed cases linked to the preaching hall, the patient c…	The patient is a monk living in the Buddhist preaching hall in North Point. He had no symptoms when Department of Health inspected the preaching hall on Feb 23. He then movedd to the quarantine center and tested positive on Feb 28. He was then admitted to Pamela Youde Nethersole Eastern Hospital. He went to Xiamen on Jan 4–5 and visited Mount Emei in Sichuan. He had no symptoms or fever in the 14…
Place of residence	Siu Sai Wan (Eastern District)	Siu Sai Wan (Eastern District)	Tin Hau (Eastern District)	Chai Wan (Eastern District)	North Point (Eastern District)	Shek O (Southern District)	North Point (Eastern District)	North Point (Eastern District)	North Point (Eastern District)	North Point (Eastern District)	Shek O (Southern District)	Tseung Kwan O (Sai Kung District)	North Point (Eastern District)
Hospital admitted to	Pamela Youde Nethersole Eastern Hospital (Hong Kong East Cluster)	Pamela Youde Nethersole Eastern Hospital (Hong Kong East Cluster)	Pamela Youde Nethersole Eastern Hospital (Hong Kong East Cluster)	Pamela Youde Nethersole Eastern Hospital (Hong Kong East Cluster)	Pamela Youde Nethersole Eastern Hospital (Hong Kong East Cluster)	Ruttonjee Hospital (Hong Kong East Cluster)	Ruttonjee Hospital (Hong Kong East Cluster)	Ruttonjee Hospital (Hong Kong East Cluster)	Pamela Youde Nethersole Eastern Hospital (Hong Kong East Cluster)	Pamela Youde Nethersole Eastern Hospital (Hong Kong East Cluster)	Ruttonjee Hospital (Hong Kong East Cluster)	United Christian Hospital (Kowloon East Cluster)	Pamela Youde Nethersole Eastern Hospital (Hong Kong East Cluster)
Condition†	Hospitalized, stable	Hospitalized, stable	Intensive Care Unit, serious	Hospitalized, stable	Hospitalized, stable	Hospitalized, stable	Hospitalized, stable	Hospitalized, stable	Hospitalized, stable	Hospitalized, stable	Hospitalized, stable	Hospitalized, stable	Hospitalized, stable
*Index case refers to the case-patient who was first to show symptoms in the cluster.
†The condition of the patient was updated as of February 28, 2020.

## Sheet: Appendix 1 Table 8
Appendix 1 Table 8. Demographic and epidemiologic information of isolated cases
Patient cases	Patient 1	Patient 2	Patient 6	Patient 23	Patient 28	Patient 43	Patient 45
Age	39	56	47	63	70	59	71
Sex	M	M	M	F	M	M	M
Date of symptom onset	2020-01-21	2020-01-18	2020-01-20	2020-01-26	2020-01-30	2020-02-02	2020-02-05
Report date	2020-01-23	2020-01-23	2020-01-26	2020-02-06	2020-02-09	2020-02-11	2020-02-11
Duration between symptom onset and confirmation (d)	2	5	6	11	10	9	6
Travel history in the last 14 days	Wuhan	Wuhan (10/1/2020 - 19/1/2020)	Wuhan (19/1/2020 - 23/1/2020)	No	No	No	No
Case defination	Imported	Imported	Imported	Local case with unknown source	Local case with unknown source	Local case with unknown source	Local case with unknown source
Epidemiologic information	The patient travelled to Hong Kong by high-speed rail and developed fever and a stuffy nose on Jan 21, and was sent to the hospital immediately upon being detected with a fever at West Kowloon station. The other 4 family members stayed in Empire Hotel Kowloon-Tsim Sha Tsui and then took a flight on Jan 22 to Manila, the Philippines.	The patient travelled to Wuhan on Jan 10. He flew from Wuhan to Shenzhen and then took the subway (on the East Rail Line and the Ma On Shan Line) from Lo Wu to Ma On Shan on Jan 19. He sought treatment at Prince of Wales Hospital for a fever and later checked into Alva Hotel in Shatin. He was admitted to the hospital the following day for quarantine. Oxygen supply and medical treatment have been …	The patient claimed to have worked as an accountant in Wuhan but was later found to be a cashier in a market in Baishazhou city, Wuchang district, Wuhan. He developed fever on 20 Jan and sought treatment at a hospital in Wuhan the next day. His fever then subsided. He took High-Speed Rail back to Hong Kong on 23 Jan. He immediately reported to Ruttonjee Hospital about having been bitten by a dog …	The patient developed cough and fatigue on Jan 26 and consulted a Chinese medicine practitioner. She then consulted a private doctor and subsequently sought treatment at the Accident and Emergency Department of Pamela Youde Nethersole Eastern Hospital. She has been transferred to isolation ward D11 for treatment and remains in stable condition. The patient lives in Sai Wan Ho. She has not travell…	The patient lives in Ngau Chi Wan and has chronic illnesses. He sought treatment for cough and chills on Jan 30. He was admitted to United Christian Hospital for quarantine on Feb 8. He claimed that he had not travelled outside Hong Kong during the incubation period..	The patient is a preacher at Jubilant Grace Methodist Church in Siu Sai Wan. He started developing a fever, coughs, and shortness of breath on Feb 3 and went to work wearing a mask. He attended some gatherings and group activities at the church and consulted private doctors. He sought treatment at Pamela Youde Nethersole Eastern Hospital on Feb 10 and was disgnosed with coronavirus on Feb 11. He …	The patient lives in Tseung Kwan O. He started having a fever, coughs and shortness of breath on Feb 5 and sought treatment at Tseung Kwan O Hospital on Feb 10. He has no history of recent travel.
Place of residence	Wuhan	Ma On Shan (Sha tin District)	North Point (Eastern District)	Sai Wan Ho (Eastern District)	Ngau Chi Wan (Kwun Tong District)	Siu Sai Wan (Eastern District)	Tseung Kwan O (Sai Kung District)
Hospital admitted to	Princess Margaret Hospital (New Territories West Cluster)	Princess Margaret Hospital (New Territories West Cluster)	Princess Margaret Hospital (New Territories West Cluster)	Pamela Youde Nethersole Eastern Hospital (Hong Kong East Cluster)	United Christian Hospital (Kowloon East Cluster)	Pamela Youde Nethersole Eastern Hospital (Hong Kong East Cluster)	Tseung Kwan O hospital (Kowloon East Cluster)
Condition*	Discharged	Discharged	Discharged	Discharged	Discharged	Hospitalized, stable	Intensive Care Unit, serious
*The condition of the patient was updated as of February 28, 2020.

## Sheet: Appendix 1 Table 9
Appendix 1 Table 9. Amino acid substitutions identified in SARS-CoV-2 isolated from 50 patients, Hong Kong, February 2020*
Amino acid substitutions†		All cases (n=50)		Cases and Transmission Clusters of COVID-19 in the Hong Kong Community							Local isolated cases‡ (n=5)	Imported cases (n=3)§
				Cluster 1 (n=4)	Cluster 2 (n=3)	Cluster 3 (n=3)	Cluster 4 (n=11)	Cluster 5 (n=8)	Cluster 6 (n=13)
Orf1ab
	G295V	13 (26·0%)			-	-	-	-	13 (100.0%)		-	-
	P380L	1 (2·0%)		-	-	-	-	1 (12.5%)	-		-	-
	E444K	1 (2·0%)		-	-	-	-	-	-		1 (20.0%)	-
	A599D	1 (2·0%)		-	-	-	-	1 (12.5%)	-		-	-
	V682A	1 (2·0%)		-	1 (33.3%)	-	-	-	-		-	-
	A702T	1 (2·0%)		-	-	-	-	1 (12.5%)	-		-	-
	Q1001E	1 (2·0%)		-	-	-	-	-	1 (7.7%)		-	-
	D1323A	1 (2·0%)		-	-	-	-	1 (12.5%)	-		-	-
	V1399E	1 (2·0%)		-	-	-	-	1 (12.5%)	-		-
	T1471I	1 (2·0%)		-	-	-	-	-	1 (7.7%)		-	-
	V1483I	1 (2·0%)		-	-	-	-	-	-		1 (20.0%)	-
	T1864M	1 (2·0%)		-	-	-	-	1 (12.5%)	-		-	-
	Y1868N	1 (2·0%)		-	-	-	-	-	1 (7.7%)		-	-
	A1983V	1 (2·0%)		-	-	-	-	-	1 (7.7%)		-	-
	F2215S	1 (2·0%)		-	-	-	-	1 (12.5%)	-		-	-
	W2232C	1 (2·0%)		-	-	-	-	1 (12.5%)	-		-	-
	H2799Q	2 (4·0%)		-	-	-	-	1 (12.5%)	1 (7.7%)		-	-
	D2833G	1 (2·0%)		-	-	-	-	-	1 (7.7%)		-	-
	R2875G	2 (4·0%)		-	-	-	-	-	2 (15.4%)		-	-
	S2972P	1 (2·0%)		-	-	-	-	1 (12.5%)	-		-	-
	L3116F	1 (2·0%)		-	-	-	-	-	1 (7.7%)		-	-
	M3131V	1 (2·0%)		-	-	-	-	-	1 (7.7%)		-	-
	H3233Y	30 (60·0%)		-	-	3 (100.0%)	11 (100·0%)	-	12 (92.3%)		4 (80.0%)	-
	I3257L	1 (2·0%)		-	-	-	-	-	1 (7.7%)		-	-
	Y3500F	1 (2·0%)		-	1 (33.3%)	-	-	-	-		-	-
	F3604L	1 (2·0%)		-	-	-	-	-	1 (7.7%)		-	-
	L3606F	10 (20·0%)		-	-	-	-	-	10 (76.9%)		-	-
	L3715S	1 (2·0%)		-	-	-	-	-	-		-	1 (33.3%)
	W4124C	1 (2·0%)		-	-	-	-	-	1 (7.7%)		-	-
	T4164I	1 (2·0%)		-	-	-	1 (9·1%)	-	-		-	-
	A4247V	1 (2·0%)		-	-	-	-	-	1 (7.7%)		-	-
	I4352L	1 (2·0%)		-	-	-	-	-	1 (7.7%)		-	-
	Y4379F	2 (4·0%)		-	1 (33.3%)	-	-	-	1 (7.7%)		-	-
	D4695Y	1 (2·0%)		-	-	-	-	-	1 (7.7%)		-	-
	D4729V	1 (2·0%)		-	-	-	-	1 (12.5%)	-		-	-
	G4895V	1 (2·0%)		-	-	-	-	1 (12.5%)	-		-	-
	S5360P	1 (2·0%)		-	-	-	-	-	1 (7.7%)		-	-
	V5384G	1 (2·0%)		-	-	-	-	-	1 (7.7%)		-	-
	I5445V	1 (2·0%)		-	-	-	-	-	1 (7.7%)		-	-
	I5547V	1 (2·0%)		-	-	-	-	-	1 (7.7%)		-	-
	K6275N	1 (2·0%)		-	-	-	-	-	1 (7.7%)		-	-
	P6318S	1 (2·0%)		-	-	-	-	-	1 (7.7%)		-	-
	D7091E	2 (4·0%)		-	-	-	-	-	-		1 (20.0%)	1 (33.3%)
S
	L8V	27 (54·0%)		-	-	3 (100.0%)	11 (100·0%)	-	9 (69.2%)		4 (80.0%)	-
	D138Y	3 (6·0%)		-	-	-	3 (27·3%)	-	-		-	-
	L249F	1 (2·0%)		1 (25·0%)	-	-	-	-	-		-	-
	K310E	1 (2·0%)		-	-	-	-	-	-		1 (20.0%)	-
	V367F	1 (2·0%)		-	-	-	-	-	-		-	1 (33.3%)
	K458N	1 (2·0%)		1 (25·0%)	-	-	-	-	-		-	-
	R509K	1 (2·0%)		-	-	-	-	1 (12.5%)	-		-	-
	V510L	1 (2·0%)		-	-	-	-	1 (12.5%)	-		-	-
	P715H	1 (2·0%)		-	-	-	-	-	1 (7.7%)		-	-
	D820N	1 (2·0%)		-	-	-	-	-	1 (7.7%)		-	-
	P1263L	1 (2·0%)		-	-	-	-	-	1 (7.7%)		-	-
Orf3a
	G251V	44 (88·0%)		-	3 (100.0%)	3 (100.0%)	11 (100.0%)	8 (100.0%)	13 (100.0%)		5 (100.0%)	1 (33.3%)
	M269T	1 (2·0%)		-	-	-	-	-	-		-	1 (33.3%)
M
	D209Y	1 (2·0%)		-	-	-	-	-	1 (7.7%)		-	-
Orf8
	V62L	1 (2·0%)		-	-	-	-	-	-		-	1 (33.3%)
	L84S	1 (2·0%)		-	-	-	-	-	-		-	1 (33.3%)
N
	T24N	1 (2·0%)		-	-	-	-	-	1 (7.7%)		-	-
	R226S	1 (2·0%)		-	-	1 (33.3%)	-	-	-		-	-
	G316E	1 (2·0%)		-	-	-	-	-	-		1 (20.0%)	-
	M322I	1 (2·0%)		-	-	-	-	1 (12.5%)	-		-	-
	K363M	1 (2·0%)		-	-	-	-	-	1 (7.7%)		-	-
*-, 0 (0.0%); COVID-19, coronavirus disease; SARS-CoV-2, severe acute respiratory coronavirus 2.
†The location of amino acid substitutions was based on SARS-CoV-2 reference genome (NC_045512.2).
‡The isolated cases did not have recent travel history.
§The patients had record of travel to Wuhan City.

## Sheet: Appendix 1 Table 10
Appendix 1 Table 10. Sequencing summary of coronavirus disease cases, Hong Kong, February 2020
Case No.	Ct	Ambiguous base (%)	Mean depth	Mean base Q score
Case 001	22	0.367856	471X	19.3
Case 002	30	2.9395	489X	18.8
Case 006	20	0	471X	19.3
Case 012	35	4.74534	425X	18.7
Case 017	30.7	1.41792	591X	18.8
Case 019	23.3	0.324382	634X	19.2
Case 020	16.47	1.86269	613X	20.1
Case 023	19.74	2.68869	261X	19
Case 027	27.33	3.40434	232X	19
Case 028	22.33	0	599X	19.7
Case 029	19.71	0	538X	19.3
Case 030	22.15	0	588X	18.7
Case 031	32.64	3.43444	202X	19
Case 032	23.59	0	698X	19.2
Case 033	20.81	2.75892	248X	19.1
Case 034	16.73	0	525X	18.5
Case 035	23.18	0	280X	18.9
Case 036	22.05	3.40434	646X	19
Case 038	21.26	0	276X	19.2
Case 039	25.64	0.003344	661X	19.1
Case 040	25.82	0	676X	19.1
Case 041	16.68	0.147142	582X	19.1
Case 042	21.12	0.147358	713X	18.8
Case 043	22.08	3.42775	230X	19.1
Case 044	25.74	0.120389	684X	19.5
Case 045	23.47	0.257499	662X	19.9
Case 048	20	0	731X	18.8
Case 049	33	2.17704	638X	18.8
Case 052	24.88	0	650X	19.8
Case 053	32.02	0.906263	635X	20.1
Case 054	29.97	0.050162	694X	19.9
Case 057	27.53	0.05685	663X	19.9
Case 060	27	0.006688	658X	19.8
Case 061	30.18	0.956425	536X	19.9
Case 063	22	0	606X	18.6
Case 064	24.61	0	691X	19.9
Case 065	33.14	1.23399	535X	19.9
Case 066	25	1.26743	449X	18.8
Case 070	29	2.63184	580X	20.1
Case 073	29.24	1.86269	619X	20.1
Case 074	26.15	0.103668	622X	20.1
Case 076	30.52	5.24697	353X	20.4
Case 083	24.48	0	709X	18.7
Case 084	27.24	1.99311	628X	18.7
Case 086	29.05	3.91934	399X	20.3
Case 089	22.61	0	598X	19.9
Case 090	29.34	1.86603	534X	20.1
Case 091	33.54	0.795906	659X	18.8
Case 092	29.46	2.60843	559X	18.8
Case 102	26	1.86269	466X	18.8
